# Supplementary material for: Identification of Novel Molecular Panel as Potential Biomarkers of PAN-Gastrointestinal Cancer Screening: Bioinformatics and Experimental Analysis
Source: Biology (Basel). 2025 Jul 2;14(7):803. doi: 10.3390/biology14070803 (PMC12292149; doi:10.3390/biology14070803)
Supplement: Supplementary file 1 [file biology-14-00803-s001.zip]

Archive with 1 entries (1 files):
- biology-3620101-supplementary.pdf
